# Supplementary material for: Tele-Mental Health Service: Unveiling the Disparity and Impact on Healthcare Access and Expenditures during the COVID-19 Pandemic in Mississippi
Source: Int J Environ Res Public Health. 2024 Jun 22;21(7):819. doi: 10.3390/ijerph21070819 (PMC11276461; doi:10.3390/ijerph21070819)
Supplement: Supplementary file 1 [file ijerph-21-00819-s001.zip]

Archive with 1 entries (1 files):
- ijerph-3060489-supplementary.pdf
